# Supplementary material for: Cervical Cancer Associated with Pregnancy: Current Challenges and Future Strategies
Source: Cancers (Basel). 2024 Mar 29;16(7):1341. doi: 10.3390/cancers16071341 (PMC11011172; doi:10.3390/cancers16071341)
Supplement: Supplementary file 1 [file cancers-16-01341-s001.zip]

Archive with 2 entries (2 files):
- cancers-2901372-Table S2.pdf
- cancers-2901372-Talbe S1.pdf
